# Supplementary material for: Mapping immunodominant sites on the MERS-CoV spike glycoprotein targeted by infection-elicited antibodies in humans
Source: Cell Rep. Author manuscript; Available in PMC 2025 Aug 11. (PMC12338757; doi:10.1016/j.celrep.2024.114530)
Supplement: TableS1 [file NIHMS2094784-supplement-TableS1.xlsx]

## Sheet: Sheet1
Individual	Sample ID	Days post symptom onset or hospitalization
1	1C	23
	1F	45
	1G	51
	1H	58
	1I	65
	1J	73
	1K	79
	1L	86
	1M	93
	1N	100
	1Q	120
	1R	191
2	2A	12
5	5A	14
	5B	21
	5C	29
6	6A	6
	6B	12
7	7B	20
	7C	26
8	8B	13
	8C	23
9	9B	18
10	10A	3
	10B	9
	10C	16
	10D	23
	10E	29
11	11A	16
	11B	23
	11C	30
	11D	40
12	12A	NA
13	13A	12
	13B	19
	13C	26
14	14B	15
15	15A	12
	15B	19
	15C	26
	15D	33
16	16A	11
	16B	18
	16C	25
	16D	32
	16E	39
17	17A	5
	17B	12
	17C	19
	17E	33
	17F	40
	17G	47
	17H	54
	17I	61
	17J	68
	17K	74
	17L	82
	17M	89
18	18A	10
19	19A	6
	19B	15
20	20A	12
	20B	17
	20C	24
	20D	31
	20G	52
21	21A	7
22	22A	13
	22B	20
23	23A	7
	23B	14
24	24C	15
	24D	22
25	25B	81
	25C	88
	25F	109
26	26A	7
	26B	14
	26C	21
	26F	42
	26G	49
27	27A	10
	27D	31
	27E	38
	27F	45
28	28A	10
29	29A	10
	29C	24
	29D	31
	29F	45
	29H	59
	29I	66
31	31A	20
32	32A	5
	32B	12
33	33B	26
	33C	33
	33D	40
