# Supplementary material for: Mapping immunodominant sites on the MERS-CoV spike glycoprotein targeted by infection-elicited antibodies in humans
Source: Cell Rep. Author manuscript; Available in PMC 2025 Aug 11. (PMC12338757; doi:10.1016/j.celrep.2024.114530)
Supplement: TableS2 [file NIHMS2094784-supplement-TableS2.xlsx]

## Sheet: S4A- S binding & neutralization
Sample ID	Spike Binding Titer	Neutralizing Antibody Titer
1C	1605	737.3
1F	957.3	1352
1G	859.6	819.1
1H	316.2	185.3
1I	133.9	60.27
1J	736.6	264.3
1K	526.9	245.4
1L	446.1	528.4
1M	341.8	160.6
1N	195	84.16
1Q	273	162.3
1R	229.9	218
2A	87.22	10
5A	63.35	10.12
5B	375.4	27.96
5C	276.9	22.42
6A	10	10
6B	519.5	31.99
7B	7400	672.9
7C	4795	345.1
8B	428.7	214.2
8C	300.8	121.8
9B	21290	1014
10A	1461	809.1
10B	55978	2039
10C	23257	2064
10D	2000	191.9
10E	826.7	41.32
11A	377.6	252.1
11B	263.4	207.7
11C	205.1	145.5
11D	138	129.1
12A	79.97	52.07
13A	424.4	102.3
13B	189.7	77.6
13C	190.4	112.9
14B	5748	615.5
15A	1872	452.1
15B	4618	579
15C	5699	656.2
15D	21737	437.3
16A	126.1	15.63
16B	2842	324.2
16C	4531	352.8
16D	5865	665.1
16E	2973	437.4
17A	612.8	11.82
17B	1206	205.8
17C	1571	265.1
17E	420	259.1
17F	246.7	152.1
17G	161.9	111.1
17H	143.4	65.79
17I	156.6	39.12
17J	228.4	71.98
17K	112.3	14.68
17L	397.4	77.98
17M	188.5	43.29
18A	1900	891.2
19A	2022	797.5
19B	2050	428.8
20A	55.59	11.21
20B	348.4	80.53
20C	1314	209
20D	599.7	73.77
20G	754.3	85.12
21A	3112	768.4
22A	435.1	101.1
22B	1966	508.4
23A	848.3	838.4
23B	925.3	448.6
24C	4283	537.8
24D	3499	346.6
25B	283.4	336.8
25C	625.4	184.4
25F	94.45	10
26A	3849	388.2
26B	1630	178
26C	1370	378.2
26F	3475	2120
26G	3601	1614
27A	1363	321.2
27D	1525	249.9
27E	2598	390.2
27F	1524	209.8
28A	1010	661.7
29A	1177	653
29C	2241	738
29D	2455	145.9
29F	1480	90.73
29H	647.5	44.69
29I	528.7	17.08
31A	72.02	29.33
32A	3994	139.2
32B	23685	1353
33B	5707	1410
33C	4686	852.6
33D	4267	574.3

## Sheet: S4B- variant neutralization
Sample ID	EMC/2012	United Kingdom/2012	Kenya/2019	Seoul/2015	Riyadh/2015	MjHKU4r-CoV-1
1C	737.3	384.5	1184	697.5	246.7	10
2A	10	10	10	10	10	10
5B	27.96	21.22	47.97	38.18	85.36	10
6B	31.99	47.96	155.3	135.3	24.13	10
7B	672.9	253.1	1764	445.1	343.3	10
8B	214.2	306.6	885.9	278.7	514.7	10
9B	1014	633.6	2028	1355	479.5	10
10B	2039	2249	3385	2229	2499	10
11A	252.1	257.1	914.1	248.8	370.8	10
12A	52.07	54.67	54.73	106	175.3	10
13A	102.3	77.39	289	120.3	59.55	10
14B	615.5	761.9	1723	964.1	1423	10
15D	437.3	458.9	1650	571.9	431.7	10
16D	665.1	528.4	3395	826.6	1585	10
17C	265.1	732.8	1016	907.7	629.4	68.63
18A	891.2	701.4	2147	1154	683.5	10.18
19A	797.5	664.7	1063	898.7	679.8	10
20C	209	36.03	640.4	170.6	81.62	10
21A	768.4	895.8	1496	1283	1202	10
22B	508.4	357.7	1354	331.8	579.3	10
23B	448.6	236.3	1007	425.8	136.2	10
24C	537.8	327.5	757.7	379.7	237.5	10
25C	184.4	112.5	280.2	164.9	110.6	10
26F	2120	1397	2474	1906	2725	10
27F	209.8	502.4	535.9	350.2	343.3	10
28A	661.7	372.4	840.7	364.6	327.8	10
29C	738	333.6	1241	528	201.1	10
31A	29.33	28.97	128.3	83.95	79.01	10
32B	1353	342.3	4802	1065	374.3	10
33B	1410	324.2	2503	1263	371	10

## Sheet: S4C- S1 RBD NTD binding
Sample ID	S1 Subunit Binding Titer	RBD Binding Titer	NTD Binding Titer
1C	4188	1783	22.45
2A	10	10	10
5B	328.5	168	10
6B	570.4	263.6	37.18
7B	1108	2579	89.04
8B	131.1	437.2	28
9B	13914	8358	113.9
10B	20101	14253	571
11A	490.1	334.2	10
12A	32.45	98.04	23.04
13A	2120	1530	20.61
14B	6601	3468	287.9
15D	198.5	6032	37.21
16D	2272	3552	118
17C	1069	1068	22.02
18A	2770	2320	33.69
19A	113.6	428	17.2
20C	817.8	892	10
21A	3221	1230	133.2
22B		532.2	43.28
23B	320.5	1730	76.23
24C	5066	1820	237.9
25C	981.6	316.1	10
26F	1447	2856	202.4
27F	2458	1370	26.1
28A	1463	578.4	28.69
29C	1048	3091	58.32
31A	19.75	22.14	10
32B	11453	9448	821.2
33B	5931	3440	77.1

## Sheet: S4D- mAb competition
Sample ID	DPP4 Blocking Titer	LCA60 Blocking Titer	S41 Blocking Titer	4C2 Blocking Titer	G2 Blocking Titer	RAY53 Blocking Titer	76E1 Blocking Titer	G4 Blocking Titer	B6 Blocking Titer
1C	16.11	10.94	10	19.59	10	10.76	10	10	10
2A	10	10	10	10	10	10	10	10	10
5B	10	10	10	10	10	10	10	10	10
6B	10	10	10	10	10	404.9	16.31	10	10
7B	11.25	10	22.07	32.88	10	10	10	10	10
8B	10	10	10	10	10	10	10	10	10
9B	31.21	20.45	14.62	98.73	10	1315	10	10	10
10B	68.32	22.08	10	85.61	10	2588	10	10	10
11A	10	10	10	10	10	10	10	10	10
12A	10	10	10	10	10	10	10	10	10
13A	10	10	10	10	10	10	10	10	10
14B	82.31	68.58	10	191.5	18.85	10	10	10	10
15D	27.27	25.56	15.94	51.82	10.62	10	10	10	10
16D	34.62	37	10	73.77	10	26.32	10	10	10
17C	10	10	10	10	10	26.75	10	10	10
18A	10	10	10	13.87	10	10	10	10	10
19A	10	10	10	10.78	10	10	10	10	10
20C	10	10	10	10	10	10	10	10	10
21A	65.34	58.22	10	74.18	78.6	10	10	10	10
22B	10	10.22	58.21	23.57	25.01	19.5	22.12	10	10
23B	10	10	21.27	11.84	12.07	10	10	10	10
24C	10	10	10	10	10	10	10	10	10
25C	10	10	10	10	10	703.3	10	10	10
26F	46.82	16.94	10	49.87	56.85	10	10	10	10
27F	10	10	10	13.22	13.33	10	10	10	10
28A	10	10	23.19	10	10	10	10	10	10
29C	10	10	10	10	10	10	10	10	10
31A	10	10	10	10	10	10	10	10	10
32B	47.94	10	10	62.06	10	10	10	10	10
33B	30.48	23.27	10	52.6	10	10	10	10	10
